# Supplementary material for: Dynamical Boolean Modeling of Immunogenic Cell Death
Source: Front Physiol. 2020 Nov 12;11:590479. doi: 10.3389/fphys.2020.590479 (PMC7690454; doi:10.3389/fphys.2020.590479)
Supplement: Supplementary Table 1 — Table of variables and parameters for the phenomenological model: Table_S1_ICD_phenomenological_description.xlsx. [file Table_1.XLSX]

## Sheet: nodes_phen_descr
TumorCell	node representing tumor cells
DyingTumorCell	evolution of node representing tumor cells after therapy administration
CALR	Calreticulin ligand node activated by dying tumor cells
ATP	ATP ligand node activated by dying tumor cells
HMGB1	HMGB1 ligand node activated by dying tumor cells
DC	node representing dendritic cells
ActDC	node representing active dendritic cells
MigrDC	node representing migrating active dendritic cells
LNodeDC	node representing dendritic cells when they reach lymph nodes
TCell	node associated to precursor state of Cytotoxic T lymphocytes
CTL	node representing committed Cytotoxic T lymphocytes
Death	node summarizing death rules for tumor cells
Division	node for tumor and T cells duplication

## Sheet: param_phen_descr
Parameter	Interpretation	Value	Value interpretation	Remark
$activateCTL	Activating rate for CTLs	1/24	Mean activation time of 24hours
$primingTCell	Activation rate for T-Cell in lymph nodes by mature antigen presenting DCs	1/24	Mean activation time of 24hours
$chemotherapy	Activation rate of dying state of Tumor Cells	0.5	Mean activation time of 2 hours
$deathChemotherapy	Death rate induced by chemotherapy on tumor cells (with and without ICD)	1/100	Low cytotoxicity
$clonalExpansion	Division rate for T-Cell	1/12	Mean division time of 12 hours
$growthFactor	Division rate for Tumor Cell	1/240	Mean division time of 10 days
$u_ATP	ATP produced by tumor cells activation rate	1/4	Mean activation time of 6 hours
$d_ATP	ATP produced by tumor cells activation rate	50	Fast decay
$u_CALR	Calreticulin produced by tumor cells rate-up	1/4	Mean activation time of 6 hours
$d_CALR	Calreticulin produced by tumor cells rate-down	50	Fast decay
$u_HMGB1	High Mobility Group Box 1 protein produced by tumor cells rate-up	1/6	Mean activation time of 6 hours	HMGB1 activation is faster
$d_HMGB1	High Mobility Group Box 1 protein produced by tumor cells rate-down	50	Fast decay
$migrDC	Migration rate of DC out of the tumor	1/(2*24)	Mean travel time of two days
$lNodeDC	Travel rate of DC out of the tumor to the lymph node	1/(3*24)	Mean travel time of three days
$expCALR	activation probability of Calreticulin produced by dying tumor cells	0		Updated at population level
$secrHMGB1	activation probability of HMGB1 secreted by dying tumor cells	0		Updated at population level
$secrATP	activation probability of ATP secreted by dying tumor cells	0		Updated at population level
$popCTL	probability to find CTL node active	0		Updated at population level
$popTumorCell	probability to find tumor cell node active	0		Updated at population level
