# Supplementary material for: Dynamical Boolean Modeling of Immunogenic Cell Death
Source: Front Physiol. 2020 Nov 12;11:590479. doi: 10.3389/fphys.2020.590479 (PMC7690454; doi:10.3389/fphys.2020.590479)
Supplement: Supplementary Table 2 — Table of variables and parameters for the extended model: Table_S2_ICD_extended_description.xlsx. [file Table_2.XLSX]

## Sheet: nodes_descr
Nodes	Biological meaning
Tumor	Tumor cells
ChemoT	ICD-inducing chemotherapy
DyingTumor	Dying status for tumor
DC	Dendritic cells
cd4	CD4+ Naive T cells.
cd8	CD8+ Naive T cells.
aDC	Active status for DC.
cd4_Act	Active status for CD4+ T cells.
P2Y2R	P2Y purinoceptor 2
P2X7R	P2X purinoreceptor 7
FPR1	Formyl Peptide Receptor 1
LRP1	Low density Lipoprotein Receptor-related Protein 1
TLR4	Toll-like receptor 4
IFN1_rec	Type 1 - Interferon receptor.
IL1B_rec	Interleukin-1beta receptor.
IL2_rec	Interleukin-2 receptor.
IL4_rec	Interleukin-4 receptor.
IL6_rec	Interleukin-6 receptor.
IL12_rec	Interleukin-12 receptor.
IFNg_rec	Interferon-gamma receptor.
IL17_rec	Interleukin-17 receptor.
TGFb_rec	Transforming Growth Factor beta receptor.
CXCR3	Chemokine receptor CXCR3
CD28	Cd28
TCR_I	T cell receptor for Cd8+ T cells - (binds with MHC-I).
TCR_II	T cell receptor for Cd4+ T cells - (binds with MHC-II).
Th1	Cd4+ T helper 1.
Th2	Cd4+ T helper 2.
Th17	Cd4+ T helper 17.
Treg	Regulatory T cell.
CALR_o	Calreticulin (endoplasmic reticulum resident protein 60)
ATP_o	Adenosine triphospate
ANXA1_o	Annexin A1
HMGB1_o	High mobility group box 1 protein
CXCL10_o	C-X-C motif chemokine 10
CD80_o	Cd80 (B7-1 protein)
MHC_I_o	Major histocompatibility complex class 1
MHC_II_o	Major histocompatibility complex class 2
IL1B_o	Interleukin 1 beta
IL2_o	Interleukin 2
IL4_o	Interleukin 4
IL6_o	Interleukin 6
IL12_o	Interleukin 12
IL17_o	Interleukin 17
IFNg_o	Interferon gamma
TGFb_o	Transforming growth factor
Perforin_o	Perforin 1
preCTL	precursor of CD8+ Cytotoxic T cell (not real)
CTL	Cd8+ Cytotoxic T cell
IFN1_o	Type-1 Interferon
Division	Reproductive center for population dynamics
Death	Dying center for population dynamics

## Sheet: param_descr
Parameter	Interpretation	Value	Value interpretation	Remark
$clonal_exp_rate	clonal expansion rate for CTLs	0.05	Mean time of divsion of 20 hours
$growth_tumor	growth rate for tumor cells	0.00001	Slow growing rate of tumore
$ChemoEffect	rate of death by direct effect of chemotherapy on tumor cells	2e-05	Light cytotoxic effect of chemotherapy
$PerforinDeath	death speed for CTLs carrying Perforin1	1/240	A CTL with needs 10 days to die in average.
$PerforinRecycled	Perforin 1 decay factor according to tumor cells	6	For vast majority of tumor cells, CTL population looses its perforin in 6 hours mean time
$degChemo	Degradation rate chemotherapy	1/(24*3)	Chemotherapy half time is 3 days.
$effectChemo	rate-up for dying tumor node	1	Tumor cells need an average of one hour to feel the chemotherapy
$u_aDC	active dendritic cell node activation rate	50	Fast activation
$u_Th1	Cd4+ T helper 1 cell activation rate	50	Fast activation
$u_Th2	Cd4+ T helper 2 cell activation rate	50	Fast activation
$u_Th17	Cd4+ T helper 17 cell activation rate	50	Fast activation
$u_Treg	Cd4+ Regulatory T cell activation rate	50	Fast activation
$u_preCTL	precursor of Cd8+ CTL activation rate	50	Fast activation
$u_CTL	Cd8+ cytotoxic T cell activation rate	5/12	Mean time of CTL actvation of 2.4 hours
$u_CD28	Cd28 receptor activation rate (affected by Cd80 molecules state)	0.0		Updated at population level
$u_CXCR3	CXCR3 receptor activation rate (affected by CXCL10 molecules activity)	0.0		Updated at population level
$u_FPR1	FPR1 receptor activation rate (affected by Annexin A1 presence)	0.0		Updated at population level
$u_IFN1_rec	Interferon type 1 receptor activation rate	0.0		Updated at population level
$u_IFNg_rec	Inteferon gamma recpetor activation rate	0.0		Updated at population level
$d_IFNg_rec	Interferon gamma receptor degradation rate	50	Fast degradation
$u_IL12_rec	Interleukin 12 receptor activation rate	0.0		Updated at population level
$d_IL12_rec	Interleukin 12 receptor degradation rate	50	Fast degradation
$u_IL17_rec	Interleukin 17 receptor activation rate	0.0		Updated at population level
$d_IL17_rec	Interleukin 17 receptor degradation rate	50	Fast degradation
$u_IL1B_rec	Interleukin 1 beta receptor activation rate	0.0		Updated at population level
$u_IL2_rec	Interleukin 2 receptor activation rate	0.0		Updated at population level
$u_IL4_rec	Interleukin 4 receptor activation rate	0.0		Updated at population level
$d_IL4_rec	Interleukin 4 receptor degradation rate	50	Fast degradation
$u_IL6_rec	Interleukin 6 receptor activation rate	0.0		Updated at population level
$d_IL6_rec	Interleukin 6 receptor degradation rate	50	Fast degradation
$u_LRP1	LRP1 receptor activation rate	0.0		Updated at population level
$u_P2X7R	P2X purinoreceptor 7 activation rate	0.0		Updated at population level
$u_P2Y2R	P2Y purinoreceptor 2 activation rate	0.0		Updated at population level
$u_TCR_I	Cd8+ T cell receptor activation rate	0.0		Updated at population level
$u_TCR_II	Cd4+ T cell receptor activation rate	0.0		Updated at population level
$u_TGFb_rec	Transforming growth factor receptor activation rate	0.0		Updated at population level
$d_TGFb_rec	Transforming growth factor receptor degradation rate	50	Fast degradation
$u_TLR4	Toll-like receptor activation rate	0.0		Updated at population level
$u_ANXA1_o	Annexin A1 produced by tumor cells activation rate	1/6
$d_ANXA1_o	Annexin A1 produced by tumor cells degradation rate	50	Fast degradation
$u_ATP_o	ATP produced by tumor cells activation rate	1/4
$d_ATP_o	ATP produced by tumor cells degradation rate	50	Fast degradation
$u_CALR_o	Calreticulin produced by tumor cells activation rate	1/4
$d_CALR_o	Calreticulin produced by tumor cells degradation rate	50	Fast degradation
$u_HMGB1_o	High Mobility Group Box 1 protein produced by tumor cells activation rate	1/6
$d_HMGB1_o	High Mobility Group Box 1 protein produced by tumor cells degradation rate	50	Fast degradation
$u_IFN1_o	Interferon 1 production node activation rate	1/6
$d_IFN1_o	Interferon 1 production node degradation rate	50	Fast degradation
$u_CD80_o	Cd80 maturation marker of DC activation rate	1/6
$d_CD80_o	Cd80 maturation marker of DC degradation rate	50	Fast degradation
$u_CXCL10_o	CXCL10 molecules released by tumor cells activation rate	1/6
$d_CXCL10_o	CXCL10 molecules released by tumor cells degradation rate	50	Fast degradation
$u_MHC_I_o	MHC-class I molecules presented by DC activation rate	1/6
$d_MHC_I_o	MHC-class I molecules presented by DC degradation rate	50	Fast degradation
$u_MHC_II_o	MHC-class II molecules presented by DC activation rate	1/6
$d_MHC_II_o	MHC-class II molecules presented by DC degradation rate	50	Fast degradation
$u_IL1B_o	Interleukin 1 beta production node activation rate	1/6
$d_IL1B_o	Interleukin 1 beta production node degradation rate	50	Fast degradation
$u_IL2_o	Interleukin 2 production node activation rate	1/6
$d_IL2_o	Interleukin 2 production node degradation rate	50	Fast degradation
$u_IL4_o	Interleukin 4 production node activation rate	1/6
$d_IL4_o	Interleukin 4 production node degradation rate	50	Fast degradation
$u_IL6_o	Interleukin 6 production node activation rate	1/6
$d_IL6_o	Interleukin 6 production node degradation rate	50	Fast degradation
$u_IL12_o	Interleukin 12 production node activation rate	1/6
$d_IL12_o	Interleukin 12 production node degradation rate	50	Fast degradation
$u_IL17_o	Interleukin 17 production node activation rate	1/6
$d_IL17_o	Interleukin 17 production node degradation rate	50	Fast degradation
$u_IFNg_o	Interferon gamma production node activation rate	1/6
$d_IFNg_o	Interferon gamma production node degradation rate	50	Fast degradation
$u_TGFb_o	Transforming growth factor production node activation rate	1/6
$d_TGFb_o	Transforming growth factor production node degradation rate	50	Fast degradation
$u_Perforin_o	Perforin production node activation rate	1/6
$u_cd4_Act	Activation node for Cd4+ T cells	50	Fast degradation
$aggressivity	Modulation factor for tumor cell death by Perforin	1.0	For vast majority of CTL, tumor cells die in a mean time of 1 hours
$InitDC	Initial population of DC	0.1
$InitCD4	Initial population of Cd4+ T cells	0.05
$InitCD8	Initial population of Cd8+ T cells	0.05
$pop_Tumor	probability to observe Tumor node active	0		Updated at population level
$rate_CALR_i	rate of CALR receptor activation, for a maximum ligand activity	1/4	Mean activation time of 6 hours	CALR activates early
$rate_ATP_i_2	rate of CALR receptor activation, for a maximum ligand activity	1/4	Mean activation time of 6 hours	ATP activates early
$rate_ATP_i_7	rate of CALR receptor activation, for a maximum ligand activity	1/4	Mean activation time of 6 hours	ATP activates early
$rate_HMGB1_i	rate of CALR receptor activation, for a maximum ligand activity	1/6	Mean activation time of 6 hours
$rate_ANXA1_i	rate of CALR receptor activation, for a maximum ligand activity	1/6	Mean activation time of 6 hours
$rate_IFN1_i	rate of CALR receptor activation, for a maximum ligand activity	1/6	Mean activation time of 6 hours
$rate_CXCL10_i	rate of CALR receptor activation, for a maximum ligand activity	1/6	Mean activation time of 6 hours
$rate_CD80_i	rate of CALR receptor activation, for a maximum ligand activity	1/6	Mean activation time of 6 hours
$rate_MHC_I_i	rate of CALR receptor activation, for a maximum ligand activity	1/6	Mean activation time of 6 hours
$rate_MHC_II_i	rate of CALR receptor activation, for a maximum ligand activity	1/6	Mean activation time of 6 hours
$rate_IL1B_i	rate of CALR receptor activation, for a maximum ligand activity	1/6	Mean activation time of 6 hours
$rate_IL2_i	rate of CALR receptor activation, for a maximum ligand activity	1/6	Mean activation time of 6 hours
$rate_IL4_i	rate of CALR receptor activation, for a maximum ligand activity	1/6	Mean activation time of 6 hours
$rate_IL6_i	rate of CALR receptor activation, for a maximum ligand activity	1/6	Mean activation time of 6 hours
$rate_IL12_i	rate of CALR receptor activation, for a maximum ligand activity	1/6	Mean activation time of 6 hours
$rate_IL17_i	rate of CALR receptor activation, for a maximum ligand activity	1/6	Mean activation time of 6 hours
$rate_IFNg_i	rate of CALR receptor activation, for a maximum ligand activity	1/6	Mean activation time of 6 hours
$rate_TGFb_i	rate of CALR receptor activation, for a maximum ligand activity	1/6	Mean activation time of 6 hours
$rate_perforin	probability to observe Perforin_o active (i.e. Perforin available to kill Tumor cells)	0		Updated at population level
