# Supplementary material for: Dynamical Boolean Modeling of Immunogenic Cell Death
Source: Front Physiol. 2020 Nov 12;11:590479. doi: 10.3389/fphys.2020.590479 (PMC7690454; doi:10.3389/fphys.2020.590479)
Supplement: Supplementary Table 3 — Table of logical rules: Table_S3_logical_rules.txt. [file Table_3.XLSX]

## Sheet: Sheet1
Nodes	Logical rules
Tumor	input
ChemoT	input
DC	input
cd4	input
cd8	input
DyingTumor	!DyingTumor & (Tumor & ChemoT)
P2X7R	DC & P2Y2R
aDC	!aDC & (DC & P2X7R)
IL2_rec	(cd8) | (cd4)
IL4_rec	IL4_rec & (cd4 | Th2)
CD28	(((!cd4 & cd8) | (cd4 & !cd8)) & CXCR3) | (CD28)
TCR_II	(cd4 & CD28)
cd4_Act	!cd4_Act & (((IL2_rec | IL4_rec) | (CD28 & TCR_II)) & cd4)
P2Y2R	DC
FPR1	(aDC)
LRP1	(aDC & FPR1)
TLR4	(aDC & LRP1 & FPR1)
IFN1_rec	(Tumor)
IL1B_rec	(cd8) | (cd4)
Th2	!Th2 & (((((cd4 & CD28) & TCR_II) & (IL4_rec | IL2_rec)) & !((Th1 | Th17) | Treg)) | Th2)
Th17	!Th17 & (((((cd4 & CD28) & TCR_II) & ((IL6_rec | IL1B_rec) | TGFb_rec)) & !((Th1 | Th2) | Treg)) | Th17)
IL6_rec	IL6_rec & (cd4 | Th17)
Th1	!Th1 & ((((cd4 & CD28) & TCR_II) & IL12_rec) | Th1)
IL12_rec	IL12_rec & ((cd4 & !cd8) | (Th1 & !cd8))
IFNg_rec	IFNg_rec & ((cd8 & !cd4) | (!cd8 & cd4))
CTL	!CTL & (((!IL2_rec & IFNg_rec) & preCTL) | (IL2_rec & preCTL))
IL17_rec	IL17_rec & (cd4 | CTL)
TGFb_rec	TGFb_rec & (cd4)
CXCR3	((!cd4 & cd8) | (cd4 & !cd8)) | (CXCR3)
TCR_I	(cd8 & CD28)
Treg	!Treg & ((Treg) | ((((cd4 & CD28) & TCR_II) & (TGFb_rec | IL2_rec)) & !((Th1 | Th2) | Th17)))
CALR_o	(!CALR_o & (DyingTumor)) | (CALR_o & (DyingTumor))
ATP_o	(!ATP_o & (DyingTumor)) | (ATP_o & (DyingTumor))
ANXA1_o	(!ANXA1_o & (DyingTumor)) | (ANXA1_o & (DyingTumor))
HMGB1_o	(!HMGB1_o & (DyingTumor & ANXA1_o)) | (HMGB1_o & (DyingTumor & ANXA1_o))
CXCL10_o	(!CXCL10_o & (Tumor & IFN1_rec)) | (CXCL10_o & (Tumor & IFN1_rec))
CD80_o	(!CD80_o & ((aDC & TLR4) & LRP1)) | (CD80_o & ((aDC & TLR4) & LRP1))
MHC_I_o	(!MHC_I_o & ((aDC & TLR4) & LRP1)) | (MHC_I_o & ((aDC & TLR4) & LRP1))
MHC_II_o	(!MHC_II_o & ((aDC & TLR4) & LRP1)) | (MHC_II_o & ((aDC & TLR4) & LRP1))
IL1B_o	(!IL1B_o & ((aDC & TLR4) & LRP1)) | (IL1B_o & ((aDC & TLR4) & LRP1))
IL2_o	(!IL2_o & ((((((cd4 & CD28) & TCR_II) & cd4_Act) | (Th1 & cd4_Act)) | ((DC & TLR4) & (TCR_II | TCR_I))) | (Th2 & cd4_Act))) | (IL2_o & ((((((cd4 & CD28) & TCR_II) & cd4_Act) | (Th1 & cd4_Act)) | ((DC & TLR4) & (TCR_II | TCR_I))) | (Th2 & cd4_Act)))
preCTL	!preCTL & ((IL2_rec & cd8) & TCR_I)
IL4_o	(!IL4_o & (((Th2 & cd4_Act) | (((cd4 & CD28) & TCR_II) & cd4_Act)) | (preCTL & cd4_Act))) | (IL4_o & (((Th2 & cd4_Act) | (((cd4 & CD28) & TCR_II) & cd4_Act)) | (preCTL & cd4_Act)))
IL6_o	(!IL6_o & ((aDC & TLR4) & TCR_II)) | (IL6_o & ((aDC & TLR4) & TCR_II))
IL12_o	(!IL12_o & (aDC & TLR4)) | (IL12_o & (aDC & TLR4))
IL17_o	(!IL17_o & ((IL1B_rec & Th17) & cd4_Act)) | (IL17_o & ((IL1B_rec & Th17) & cd4_Act))
IFNg_o	(!IFNg_o & (((((IL12_rec & CTL) | ((IFNg_rec & Th1) & cd4_Act)) | (IL12_rec & CTL)) | ((((cd4 & CD28) & TCR_II) & IL12_rec) & cd4_Act)) | ((IL12_rec & Th1) & cd4_Act))) | (IFNg_o & (((((IL12_rec & CTL) | ((IFNg_rec & Th1) & cd4_Act)) | (IL12_rec & CTL)) | ((((cd4 & CD28) & TCR_II) & IL12_rec) & cd4_Act)) | ((IL12_rec & Th1) & cd4_Act)))
TGFb_o	(!TGFb_o & (((cd4 & cd4_Act) | (Treg & cd4_Act)) | Tumor)) | (TGFb_o & (((cd4 & cd4_Act) | (Treg & cd4_Act)) | Tumor))
Perforin_o	!Perforin_o & CTL
IFN1_o	(!IFN1_o & ((Tumor & TLR4) | (DC & TLR4))) | (IFN1_o & ((Tumor & TLR4) | (DC & TLR4)))
