# Supplementary material for: Dynamical Boolean Modeling of Immunogenic Cell Death
Source: Front Physiol. 2020 Nov 12;11:590479. doi: 10.3389/fphys.2020.590479 (PMC7690454; doi:10.3389/fphys.2020.590479)
Supplement: Supplementary Table 4 — Sensitivity analysis with all parameters increased and decreased by 50%: Table_S4_SensitTum220vs280_0.5.xlsx. [file Table_4.xlsx]

## Sheet: SensitTum220vs280
Change of parameters	Tumor Size, 220 hours	Tumor Size, 280 hours
sizesICD	0.55977	1.29306e-05
More_d_IL1B_o	0.5956	6.91155e-05
More_ChemoEffect	0.575981	2.59332e-05
More_u_Th17	0.576469	2.15583e-05
More_u_cd4_Act	0.590125	4.53718e-05
More_rate_IL6_i	0.55977	1.29306e-05
More_degChemo	0.591365	3.89316e-05
More_rate_IL4_i	0.573522	2.15862e-05
More_d_TGFb_o	0.55977	1.29306e-05
More_rate_CD80_i	0.46706	0
More_d_TGFb_rec	0.55977	1.29306e-05
More_rate_IL2_i	0.469961	0
More_d_IFN1_o	0.55977	1.29306e-05
More_rate_ANXA1_i	0.556432	4.3148e-06
More_u_CD80_o	0.568727	2.15727e-05
More_d_CXCL10_o	0.55977	1.29306e-05
More_u_TGFb_o	0.588924	4.5367e-05
More_u_IL4_o	0.599685	7.78382e-05
More_rate_IFN1_i	0.5786	2.37581e-05
More_InitCD4	0.464897	0
More_rate_ATP_i_2	0.569867	1.9432e-05
More_u_MHC_I_o	0.592024	5.40808e-05
More_clonal_exp_rate	0.369424	0
More_u_IL1B_o	0.607614	0.000103543
More_u_IL6_o	0.55977	1.29306e-05
More_rate_MHC_II_i	0.529574	2.15636e-06
More_u_HMGB1_o	0.55951	1.29702e-05
More_d_ANXA1_o	0.55977	1.29306e-05
More_d_IL12_rec	0.55977	1.29306e-05
More_rate_ATP_i_7	0.596327	5.82064e-05
More_rate_TGFb_i	0.573543	2.162e-05
More_aggressivity	0.453697	0
More_d_MHC_II_o	0.55977	1.29306e-05
More_u_ATP_o	0.587712	4.31847e-05
More_u_Th2	0.586387	4.3235e-05
More_d_CD80_o	0.55977	1.29306e-05
More_u_IFN1_o	0.584569	3.45675e-05
More_u_IL2_o	0.594998	4.97219e-05
More_effectChemo	0.55237	1.07904e-05
More_rate_CXCL10_i	0.514163	0
More_rate_IL1B_i	0.551732	8.63551e-06
More_u_Th1	0.583923	3.67136e-05
More_rate_CALR_i	0.579797	3.02365e-05
More_u_IL17_o	0.591689	5.18491e-05
More_u_Treg	0.584876	2.59833e-05
More_PerforinDeath	0.581731	6.97767e-05
More_u_CALR_o	0.602596	0.000110206
More_d_IL17_rec	0.55977	1.29306e-05
More_d_IFNg_o	0.55977	1.29306e-05
More_rate_IL17_i	0.577213	2.15763e-05
More_d_IL4_rec	0.55977	1.29306e-05
More_PerforinRecycled	0.575338	0.000277377
More_d_IL12_o	0.55977	1.29306e-05
More_u_ANXA1_o	0.539134	6.46932e-06
More_u_aDC	0.594366	6.26408e-05
More_d_HMGB1_o	0.55977	1.29306e-05
More_d_MHC_I_o	0.55977	1.29306e-05
More_u_Perforin_o	0.566842	0.000208952
More_InitCD8	0.459997	0
More_d_IL2_o	0.55977	1.29306e-05
More_rate_IL12_i	0.613776	0.000175116
More_u_MHC_II_o	0.592466	6.48525e-05
More_d_IL6_rec	0.55977	1.29306e-05
More_d_IFNg_rec	0.55977	1.29306e-05
More_d_ATP_o	0.55977	1.29306e-05
More_rate_HMGB1_i	0.586981	3.66579e-05
More_rate_MHC_I_i	0.545887	4.31151e-06
More_d_IL17_o	0.55977	1.29306e-05
More_rate_IFNg_i	0.585003	3.25783e-05
More_d_IL4_o	0.55977	1.29306e-05
More_u_IL12_o	0.583961	3.88668e-05
More_u_CXCL10_o	0.576227	1.29239e-05
More_u_CTL	0.546252	2.15449e-06
More_u_preCTL	0.573062	1.72789e-05
More_d_CALR_o	0.55977	1.29306e-05
More_u_IFNg_o	0.592852	5.60636e-05
More_growth_tumor	0.570619	2.16072e-05
More_InitDC	0.238292	0
More_d_IL6_o	0.55977	1.29306e-05
Less_rate_IL17_i	0.592703	5.6165e-05
Less_aggressivity	0.665546	0.0154459
Less_rate_CXCL10_i	0.653156	0.00234086
Less_rate_ATP_i_7	0.608407	0.000144846
Less_u_Treg	0.568989	2.15568e-05
Less_u_CD80_o	0.624102	0.000272037
Less_d_IFN1_o	0.55977	1.29306e-05
Less_d_TGFb_rec	0.55977	1.29306e-05
Less_rate_IL2_i	0.660463	0.00777715
Less_rate_IL6_i	0.55977	1.29306e-05
Less_rate_MHC_II_i	0.6412	0.00112762
Less_d_IL1B_o	0.595963	4.53682e-05
Less_u_aDC	0.551922	1.50923e-05
Less_rate_CALR_i	0.584924	3.23958e-05
Less_u_MHC_I_o	0.606002	0.00011015
Less_d_ANXA1_o	0.55977	1.29306e-05
Less_u_HMGB1_o	0.599768	7.56529e-05
Less_rate_IL4_i	0.581859	4.10807e-05
Less_degChemo	0.609366	0.000140484
Less_rate_ATP_i_2	0.630665	0.000397362
Less_d_TGFb_o	0.55977	1.29306e-05
Less_u_IL2_o	0.600832	9.07618e-05
Less_u_IFN1_o	0.597049	9.06503e-05
Less_d_CD80_o	0.55977	1.29306e-05
Less_u_ATP_o	0.607052	0.000114662
Less_d_MHC_II_o	0.55977	1.29306e-05
Less_rate_ANXA1_i	0.609215	0.000172821
Less_clonal_exp_rate	0.651903	0.0342774
Less_InitCD4	0.69357	0.0101302
Less_u_IL4_o	0.598604	6.27828e-05
Less_rate_IL12_i	0.585372	3.45373e-05
Less_PerforinRecycled	0.59705	2.45023e-06
Less_u_TGFb_o	0.555862	1.29442e-05
Less_u_cd4_Act	0.59517	7.12303e-05
Less_InitDC	0.783427	0.315113
Less_d_CXCL10_o	0.55977	1.29306e-05
Less_rate_IFNg_i	0.588046	3.89347e-05
Less_d_IL12_rec	0.55977	1.29306e-05
Less_u_IL1B_o	0.589214	5.59846e-05
Less_u_IL6_o	0.55977	1.29306e-05
Less_u_CTL	0.596713	7.13881e-05
Less_d_IFNg_o	0.55977	1.29306e-05
Less_d_IL17_rec	0.55977	1.29306e-05
Less_u_CALR_o	0.596157	6.04982e-05
Less_growth_tumor	0.599905	9.07297e-05
Less_InitCD8	0.673949	0.00594738
Less_u_Th17	0.596091	7.76315e-05
Less_d_IL12_o	0.55977	1.29306e-05
Less_u_IL17_o	0.591553	5.18508e-05
Less_d_IL6_rec	0.55977	1.29306e-05
Less_ChemoEffect	0.595088	4.77423e-05
Less_rate_MHC_I_i	0.629165	0.000561708
Less_rate_CD80_i	0.670512	0.00994704
Less_rate_HMGB1_i	0.618097	0.000252628
Less_u_preCTL	0.584015	3.88259e-05
Less_u_IL12_o	0.584657	3.45465e-05
Less_d_IL4_rec	0.55977	1.29306e-05
Less_u_CXCL10_o	0.588297	3.67856e-05
Less_d_IL4_o	0.55977	1.29306e-05
Less_rate_TGFb_i	0.576535	2.81135e-05
Less_u_IFNg_o	0.564805	1.07996e-05
Less_d_IL6_o	0.55977	1.29306e-05
Less_d_HMGB1_o	0.55977	1.29306e-05
Less_u_Perforin_o	0.608039	2.62959e-05
Less_u_ANXA1_o	0.590396	5.82768e-05
Less_rate_IL1B_i	0.596936	5.40842e-05
Less_d_CALR_o	0.55977	1.29306e-05
Less_effectChemo	0.595883	6.93631e-05
Less_d_MHC_I_o	0.55977	1.29306e-05
Less_u_Th1	0.578964	3.66951e-05
Less_d_IFNg_rec	0.55977	1.29306e-05
Less_PerforinDeath	0.571337	1.75565e-05
Less_d_ATP_o	0.55977	1.29306e-05
Less_rate_IFN1_i	0.629909	0.000440807
Less_d_IL2_o	0.55977	1.29306e-05
Less_u_MHC_II_o	0.602976	0.000105699
Less_u_Th2	0.582238	3.66818e-05
Less_d_IL17_o	0.55977	1.29306e-05
