# Supplementary material for: Dynamical Boolean Modeling of Immunogenic Cell Death
Source: Front Physiol. 2020 Nov 12;11:590479. doi: 10.3389/fphys.2020.590479 (PMC7690454; doi:10.3389/fphys.2020.590479)
Supplement: Supplementary Table 5 — Sensitivity analysis with all parameters increased and decreased by 5: Table_S5_SensitTum220vs280_5.xlsx. [file Table_5.xlsx]

## Sheet: SensitTum220vs280Big
Change of parameters	Tumor Size, 220 hours	Tumor Size, 280 hours
sizesICD	0.55977	1.29306e-05
MMore_clonal_exp_rate	0	0
MMore_u_IL17_o	0.575633	2.37917e-05
MMore_rate_TGFb_i	0.586682	3.02809e-05
MMore_rate_IL4_i	0.618043	0.000217955
MMore_rate_IL6_i	0.55977	1.29306e-05
MMore_u_Perforin_o	0.585494	0.0245118
MMore_rate_IL1B_i	0.549541	1.07702e-05
MMore_effectChemo	0.551995	1.2924e-05
MMore_PerforinRecycled	0.555017	0.00390134
MMore_u_Th1	0.573154	2.15554e-05
MMore_d_MHC_I_o	0.55977	1.29306e-05
MMore_d_IFNg_o	0.55977	1.29306e-05
MMore_rate_IFN1_i	0.40031	0
MMore_rate_IL2_i	0.0504627	0
MMore_d_HMGB1_o	0.55977	1.29306e-05
MMore_d_TGFb_rec	0.55977	1.29306e-05
MMore_u_CALR_o	0.586623	4.53216e-05
MMore_u_ANXA1_o	0.574122	2.80147e-05
MMore_u_Th2	0.605606	0.000116711
MMore_d_IL4_rec	0.55977	1.29306e-05
MMore_d_IL12_o	0.55977	1.29306e-05
MMore_d_IL12_rec	0.55977	1.29306e-05
MMore_d_IL6_rec	0.55977	1.29306e-05
MMore_PerforinDeath	0.636645	0.00876433
MMore_growth_tumor	0.602941	8.44788e-05
MMore_u_IL2_o	0.555128	8.63636e-06
MMore_d_IL17_o	0.55977	1.29306e-05
MMore_d_CXCL10_o	0.55977	1.29306e-05
MMore_u_ATP_o	0.527166	4.2995e-06
MMore_u_preCTL	0.576919	2.37582e-05
MMore_u_IL12_o	0.601097	7.55861e-05
MMore_u_Th17	0.581978	2.80627e-05
MMore_ChemoEffect	0.560506	2.14676e-05
MMore_u_IL6_o	0.55977	1.29306e-05
MMore_rate_MHC_I_i	0.386639	0
MMore_u_IFNg_o	0.590221	5.63182e-05
MMore_u_IL4_o	0.579128	2.80901e-05
MMore_rate_CD80_i	0.121361	0
MMore_InitCD4	0.21146	2.05132e-05
MMore_d_MHC_II_o	0.55977	1.29306e-05
MMore_d_CALR_o	0.55977	1.29306e-05
MMore_rate_HMGB1_i	0.540907	6.46934e-06
MMore_InitCD8	0.143648	0
MMore_d_IL1B_o	0.590835	5.82629e-05
MMore_u_cd4_Act	0.582281	4.976e-05
MMore_rate_ANXA1_i	0.53936	6.46188e-06
MMore_rate_MHC_II_i	0.391124	0
MMore_degChemo	0.603219	8.63995e-05
MMore_InitDC	0.0384242	0.000120035
MMore_d_TGFb_o	0.55977	1.29306e-05
MMore_rate_IL12_i	0.593544	8.42795e-05
MMore_rate_IFNg_i	0.618034	0.000170907
MMore_u_CD80_o	0.592105	4.97216e-05
MMore_d_IFN1_o	0.55977	1.29306e-05
MMore_rate_CXCL10_i	0.387328	0
MMore_d_IL17_rec	0.55977	1.29306e-05
MMore_u_CTL	0.56432	1.07938e-05
MMore_d_ANXA1_o	0.55977	1.29306e-05
MMore_rate_IL17_i	0.588092	3.27385e-05
MMore_u_HMGB1_o	0.572524	1.9465e-05
MMore_d_IL6_o	0.55977	1.29306e-05
MMore_rate_ATP_i_7	0.549872	1.29526e-05
MMore_u_MHC_I_o	0.597312	7.13377e-05
MMore_aggressivity	0.00121088	0
MMore_u_TGFb_o	0.61457	0.00017919
MMore_d_IFNg_rec	0.55977	1.29306e-05
MMore_u_IL1B_o	0.609429	0.000129415
MMore_u_MHC_II_o	0.584485	3.88596e-05
MMore_d_IL4_o	0.55977	1.29306e-05
MMore_u_IFN1_o	0.542257	6.47147e-06
MMore_d_CD80_o	0.55977	1.29306e-05
MMore_u_aDC	0.592482	5.41419e-05
MMore_rate_CALR_i	0.561999	1.29364e-05
MMore_d_ATP_o	0.55977	1.29306e-05
MMore_rate_ATP_i_2	0.569807	1.29407e-05
MMore_u_CXCL10_o	0.554836	2.16739e-06
MMore_d_IL2_o	0.55977	1.29306e-05
MMore_u_Treg	0.613261	0.000142823
LLess_rate_ANXA1_i	0.718585	0.0900041
LLess_rate_IL17_i	0.600144	7.99556e-05
LLess_InitDC	0.878745	0.877275
LLess_u_IL4_o	0.583838	3.67895e-05
LLess_u_CD80_o	0.655906	0.00243092
LLess_d_IFN1_o	0.55977	1.29306e-05
LLess_InitCD4	0.783886	0.429817
LLess_u_IL6_o	0.55977	1.29306e-05
LLess_d_TGFb_o	0.55977	1.29306e-05
LLess_degChemo	0.603618	8.65542e-05
LLess_u_ATP_o	0.663987	0.00447848
LLess_d_IL4_rec	0.55977	1.29306e-05
LLess_d_IL17_rec	0.55977	1.29306e-05
LLess_rate_CALR_i	0.6904	0.0229547
LLess_u_IL2_o	0.666028	0.00523953
LLess_d_IL1B_o	0.596502	7.5602e-05
LLess_u_ANXA1_o	0.649812	0.00186136
LLess_d_HMGB1_o	0.55977	1.29306e-05
LLess_d_MHC_I_o	0.55977	1.29306e-05
LLess_u_Th2	0.590327	4.97513e-05
LLess_d_IFNg_rec	0.55977	1.29306e-05
LLess_PerforinDeath	0.57428	6.73831e-06
LLess_d_IL6_rec	0.55977	1.29306e-05
LLess_u_MHC_II_o	0.625008	0.000361635
LLess_u_Th1	0.579873	3.23805e-05
LLess_u_IFN1_o	0.666702	0.00500226
LLess_aggressivity	0.755787	0.470915
LLess_d_CD80_o	0.55977	1.29306e-05
LLess_rate_ATP_i_7	0.661287	0.00596914
LLess_u_Treg	0.585133	3.88673e-05
LLess_u_IL1B_o	0.589736	5.18045e-05
LLess_rate_IL12_i	0.60195	7.7992e-05
LLess_rate_ATP_i_2	0.698243	0.0343315
LLess_u_CXCL10_o	0.697409	0.0214063
LLess_u_TGFb_o	0.583728	4.101e-05
LLess_rate_IFNg_i	0.589473	3.04018e-05
LLess_rate_MHC_II_i	0.74219	0.312795
LLess_u_Perforin_o	0.687561	0.0031084
LLess_rate_IL6_i	0.55977	1.29306e-05
LLess_d_IL12_o	0.55977	1.29306e-05
LLess_d_IL2_o	0.55977	1.29306e-05
LLess_u_cd4_Act	0.607727	0.000125166
LLess_d_ATP_o	0.55977	1.29306e-05
LLess_u_CALR_o	0.618502	0.000194732
LLess_rate_IL4_i	0.612149	0.000156032
LLess_d_IFNg_o	0.55977	1.29306e-05
LLess_u_aDC	0.589902	5.18656e-05
LLess_d_IL4_o	0.55977	1.29306e-05
LLess_rate_CXCL10_i	0.75933	0.365988
LLess_ChemoEffect	0.597025	6.48173e-05
LLess_rate_CD80_i	0.776499	0.603403
LLess_PerforinRecycled	0.689125	8.72338e-06
LLess_d_TGFb_rec	0.55977	1.29306e-05
LLess_u_IL17_o	0.598135	8.63943e-05
LLess_d_IL6_o	0.55977	1.29306e-05
LLess_rate_IL2_i	0.758431	0.456088
LLess_growth_tumor	0.577731	2.15822e-05
LLess_d_CALR_o	0.55977	1.29306e-05
LLess_d_CXCL10_o	0.55977	1.29306e-05
LLess_u_CTL	0.657293	0.00305698
LLess_rate_TGFb_i	0.597669	8.65091e-05
LLess_u_IFNg_o	0.58601	2.81045e-05
LLess_u_MHC_I_o	0.596955	8.43182e-05
LLess_d_IL12_rec	0.55977	1.29306e-05
LLess_u_IL12_o	0.6215	0.000293654
LLess_u_preCTL	0.608478	9.94813e-05
LLess_rate_IL1B_i	0.590116	5.3917e-05
LLess_effectChemo	0.631559	0.000734494
LLess_u_HMGB1_o	0.636727	0.000581338
LLess_d_ANXA1_o	0.55977	1.29306e-05
LLess_rate_MHC_I_i	0.678687	0.0389379
LLess_rate_IFN1_i	0.743325	0.225452
LLess_d_IL17_o	0.55977	1.29306e-05
LLess_rate_HMGB1_i	0.717593	0.0816074
LLess_clonal_exp_rate	0.699452	0.369801
LLess_d_MHC_II_o	0.55977	1.29306e-05
LLess_u_Th17	0.595966	6.696e-05
LLess_InitCD8	0.78294	0.445646
